# Supplementary material for: Benthic Biofilm Bacterial Communities and Their Linkage with Water-Soluble Organic Matter in Effluent Receivers
Source: Int J Environ Res Public Health. 2022 Feb 10;19(4):1994. doi: 10.3390/ijerph19041994 (PMC8872271; doi:10.3390/ijerph19041994)
Supplement: Supplementary file 1 [file ijerph-19-01994-s001.zip]

Archive with 1 entries (1 files):
- ijerph-1578316-supplementary.pdf
